# Supplementary material for: Clinical and Molecular Features in Medulloblastomas Subtypes in Children in a Cohort in Taiwan
Source: Cancers (Basel). 2022 Nov 3;14(21):5419. doi: 10.3390/cancers14215419 (PMC9657873; doi:10.3390/cancers14215419)
Supplement: Supplementary file 1 [file cancers-14-05419-s001.zip]

Archive with 1 entries (1 files):
- cancers-1985217-supplementary.pdf
